# Supplementary material for: A pancancer overview of FBN1, asprosin and its cognate receptor OR4M1 with detailed expression profiling in ovarian cancer
Source: Oncol Lett. 2021 Jul 9;22(3):650. doi: 10.3892/ol.2021.12911 (PMC8298991; doi:10.3892/ol.2021.12911)
Supplement: Supporting Data [file Supplementary_Data1.xlsx]

## Sheet: Sheet1
Table SI. List of cores used for the tissue microarray.
Position	Age, years	Organ/anatomic site	Pathology diagnosis	TNM	Stage	Type	Tissue ID
A1	43	Ovary	Clear cell carcinoma	T1N0M0	I	Malignant	Fov010083
A2	61	Ovary	Clear cell carcinoma	T1aN0M0	IA	Malignant	Fov040482
A3	50	Ovary	Clear cell carcinoma	T1N0M0	I	Malignant	Fov021624
A4	40	Ovary	Clear cell carcinoma	T1N0M0	I	Malignant	Fov010007
A5	48	Ovary	Clear cell carcinoma (necrosis)	T2N0M0	II	Malignant	Fov010015
A6	50	Ovary	Low grade serous carcinoma	T2aN0M0	IIA	Malignant	Fov020291
A7	60	Ovary	Low grade serous carcinoma	T1cN0M0	IC	Malignant	Fov020114
A8	69	Ovary	Endometrioid adenocarcinoma	T1aN0M0	IA	Malignant	Fov010665
A9	41	Ovary	Low grade serous carcinoma	T1N0M0	I	Malignant	Fov050433
A10	37	Ovary	Low grade serous carcinoma	T1aN0M0	IA	Malignant	Fov050422
B1	25	Ovary	Low grade serous carcinoma	T1N0M0	I	Malignant	Fov010772
B2	34	Ovary	Low grade serous carcinoma	T1aN0M0	IA	Malignant	Fov010244
B3	59	Ovary	Low grade serous carcinoma	T1aN0M0	IA	Malignant	Fov020113
B4	34	Ovary	Low grade serous carcinoma	T1bN0M0	IB	Malignant	Fov010243
B5	56	Ovary	High grade serous carcinoma	T2N0M0	II	Malignant	Fov030109
B6	22	Ovary	High grade serous carcinoma	T2bN0M0	IIB	Malignant	Fov010682
B7	33	Ovary	High grade serous carcinoma	T1N0M0	I	Malignant	Fov010873
B8	56	Ovary	High grade serous carcinoma	T1N0M0	I	Malignant	Fov040102
B9	48	Ovary	High grade serous carcinoma	T1N0M0	I	Malignant	Fov010719
B10	43	Ovary	High grade serous carcinoma	T1N0M0	I	Malignant	Fov050462
C1	48	Ovary	High grade serous carcinoma	T2bN0M0	IIB	Malignant	Fov040044
C2	51	Ovary	High grade serous carcinoma	T3cN1M0	IIIC	Malignant	Fov010563
C3	42	Ovary	High grade serous carcinoma	T1N0M0	I	Malignant	Fov020069
C4	47	Ovary	High grade serous carcinoma	T3N0M0	III	Malignant	Fov100004
C5	64	Ovary	High grade serous carcinoma	T1N0M0	I	Malignant	Fov100071
C6	52	Ovary	High grade serous carcinoma	T1aN0M0	IA	Malignant	Fov040095
C7	53	Ovary	High grade serous carcinoma	T2N0M1	IV	Malignant	Fov020111
C8	60	Ovary	High grade serous carcinoma	T1bN0M0	IB	Malignant	Fov020132
C9	54	Ovary	High grade serous carcinoma	T3cN1M0	IIIC	Malignant	Fov010137
C10	53	Ovary	High grade serous carcinoma	T1N0M0	I	Malignant	Fov020262
D1	47	Ovary	High grade serous carcinoma	T1aN0M0	IA	Malignant	Fov020193
D2	48	Ovary	High grade serous carcinoma	T1N0M0	I	Malignant	Fov040164
D3	48	Ovary	High grade serous carcinoma	T3cN0M0	IIIC	Malignant	Fov030120
D4	53	Ovary	High grade serous carcinoma	T1cN0M0	IC	Malignant	Fov031530
D5	26	Ovary	High grade serous carcinoma	T3cN1M0	IIIC	Malignant	Fov010750
D6	35	Ovary	High grade serous carcinoma	T1aN0M0	IA	Malignant	Fov020067
D7	58	Ovary	High grade serous carcinoma	T1N0M0	I	Malignant	Fov020002
D8	60	Ovary	High grade serous carcinoma	T1aN0M0	IA	Malignant	Fov020386
D9	55	Ovary	High grade serous carcinoma	T1N0M0	I	Malignant	Fov010809
D10	67	Ovary	High grade serous carcinoma	T1aN0M0	IA	Malignant	Fov050706
E1	57	Ovary	High grade serous carcinoma	T3cN1M0	IIIC	Malignant	Fov050417
E2	41	Ovary	High grade serous carcinoma	T1N0M0	I	Malignant	Fov020059
E3	63	Ovary	High grade serous carcinoma with necrosis	T1N0M0	I	Malignant	Fov100220
E4	52	Ovary	High grade serous carcinoma	T2N0M0	II	Malignant	Fov010892
E5	66	Ovary	High grade serous carcinoma	T3N1M0	IIIC	Malignant	Fov020106
E6	52	Ovary	High grade serous carcinoma	T1cN0M0	IC	Malignant	Fov020519
E7	64	Ovary	High grade serous carcinoma	T3N1M0	IIIC	Malignant	Fov020776
E8	62	Ovary	High grade serous carcinoma	T2N0M0	II	Malignant	Fov010328
E9	42	Ovary	High grade serous carcinoma	T2N0M0	II	Malignant	Fov010252
E10	49	Ovary	High grade serous carcinoma	T2N0M0	II	Malignant	Fov010181
F1	59	Ovary	High grade serous carcinoma with necrosis	T1cN0M0	IC	Malignant	Fov020486
F2	42	Ovary	High grade serous carcinoma (sparse)	T3cN1M0	IIIC	Malignant	Fov010706
F3	49	Ovary	High grade serous carcinoma	T1aN0M0	IA	Malignant	Fov030970
F4	69	Ovary	High grade serous carcinoma	T2N0M0	II	Malignant	Fov030128
F5	42	Ovary	High grade serous carcinoma	T3N1M0	IIIC	Malignant	Fov110030
F6	53	Ovary	High grade serous carcinoma with necrosis	T1aN0M0	IA	Malignant	Fov020263
F7	47	Ovary	High grade serous carcinoma	T1cN0M0	IC	Malignant	Fov020160
F8	49	Ovary	High grade serous carcinoma	T3N1M0	IIIC	Malignant	Fov010172
F9	52	Ovary	High grade serous carcinoma	T3cN1M0	IIIC	Malignant	Fov021617
F10	55	Ovary	High grade serous carcinoma	T3N1M0	IIIC	Malignant	Fov021215
G1	52	Ovary	High grade serous carcinoma	T2N0M0	II	Malignant	Fov020061
G2	51	Ovary	High grade serous carcinoma	T2N0M0	II	Malignant	Fov010748
G3	41	Ovary	High grade serous carcinoma	T1aN0M0	IA	Malignant	Fov020497
G4	56	Ovary	High grade serous carcinoma	T3N0M0	III	Malignant	Fov100051
G5	55	Ovary	High grade serous carcinoma	T1N0M0	I	Malignant	Fov010903
G6	48	Ovary	High grade serous carcinoma	T3aN0M0	IIIA	Malignant	Fov050734
G7	60	Ovary	High grade serous carcinoma	T2bN0M0	IIB	Malignant	Fov050666
G8	51	Ovary	High grade serous carcinoma	T1aN0M0	IA	Malignant	Fov050388
G9	46	Ovary	Mucinous papillary adenocarcinoma (necrosis)	T1aN0M0	IA	Malignant	Fov020778
G10	49	Ovary	Endometrioid adenocarcinoma	T1N0M0	I	Malignant	Fov020162
H1	34	Ovary	Mucinous adenocarcinoma	T1bN0M0	IB	Malignant	Fov032024
H2	37	Ovary	Mucinous adenocarcinoma	T1aN0M0	IA	Malignant	Fov021635
H3	39	Ovary	Mucinous adenocarcinoma with necrosis	T1aN0M0	IA	Malignant	Fov020599
H4	54	Ovary	Mucinous adenocarcinoma	T2aN0M0	IIA	Malignant	Fov020100
H5	41	Ovary	Mucinous adenocarcinoma with necrosis	T1bN0M0	IB	Malignant	Fov020609
H6	50	Ovary	Mucinous adenocarcinoma	T3cN1M0	IIIC	Malignant	Fov060355
H7	52	Ovary	Mucinous adenocarcinoma	T1bN0M0	IB	Malignant	Fov120131
H8	38	Ovary	Mucinous adenocarcinoma	T1N0M0	I	Malignant	Fov050521
H9	29	Ovary	Mucinous adenocarcinoma	T3N0M0	III	Malignant	Fov020520
H10	58	Ovary	Endometrioid adenocarcinoma	T1aN0M0	IA	Malignant	Fov090031
I1	47	Lymph node	Metastatic serous carcinoma from ovary	-	-	Metastasis	Fov010120
I2	48	Lymph node	Metastatic serous carcinoma from ovary	-	-	Metastasis	Ily020241
I3	46	Lymph node	Metastatic serous carcinoma from ovary		-	Metastasis	Fov010080
I4	54	Lymph node	Metastatic serous carcinoma from ovary	-	-	Metastasis	Fov010094
I5	83	Lymph node	Metastatic serous carcinoma from ovary	-	-	Metastasis	Ily020307
I6	48	Lymph node	Metastatic clear cell carcinoma from ovary	-	-	Metastasis	Ily060045
I7	56	Pelvic cavity	Metastatic serous carcinoma of fibrofatty tissue from ovary of No.64	-	-	Metastasis	Fov100051
I8	57	Greater omentum	Metastatic serous carcinoma from ovary	-	-	Metastasis	Fov010040
I9	50	Lymph node	Metastatic serous carcinoma from ovary	-	-	Metastasis	Ily050024
I10	53	Pelvic cavity	Metastatic serous carcinoma of fibrofatty tissue from ovary	-	-	Metastasis	Fov060929
J1	69	Ovary	Adjacent normal ovary tissue	-	-	NAT	Fov032250
J2	48	Ovary	Adjacent normal ovary tissue	-	-	NAT	Fov120070
J3	53	Ovary	Adjacent normal ovary tissue	-	-	NAT	Fov032237
J4	42	Ovary	Adjacent normal ovary tissue	-	-	NAT	Fov110133
J5	42	Ovary	Adjacent normal ovary tissue	-	-	NAT	Fov120042
J6	40	Ovary	Adjacent normal ovary tissue	-	-	NAT	Fov120139
J7	59	Ovary	Adjacent normal ovary tissue	-	-	NAT	Fov050391
J8	42	Ovary	Adjacent normal ovary tissue	-	-	NAT	Fov120072
J9	35	Ovary	Adjacent normal ovary tissue	-	-	NAT	Fov110136
J10	45	Ovary	Adjacent normal ovary tissue	-	-	NAT	Fov100025
Name, BC11115c; Description, Ovary cancer with adjacent normal tissue array, including pathology grade, TNM and clinical stage, 100 cases.
